# Supplementary material for: Pharmacogenomics-based subtype decoded implications for risk stratification and immunotherapy in pancreatic adenocarcinoma
Source: Mol Med. 2025 Feb 19;31:62. doi: 10.1186/s10020-024-01049-6 (PMC11837470; doi:10.1186/s10020-024-01049-6)
Supplement: Supplementary file 1 — Supplementary Material 1 [file 10020_2024_1049_MOESM1_ESM.xlsx]

## Sheet: Table S1
Table S1. Datasets used in this study
Dataset ID	Sample size	Data type	Usage	PMID	Dataset URL
GSE21501	102	microarray	Training set	20644708	https://www.ncbi.nlm.nih.gov/geo/query/acc.cgi?acc=GSE21501
GSE28735	42	microarray		22363658	https://www.ncbi.nlm.nih.gov/geo/query/acc.cgi?acc=GSE28735
GSE57495	63	microarray		26247463	https://www.ncbi.nlm.nih.gov/geo/query/acc.cgi?acc=GSE57495
GSE71729	125	microarray		26343385	https://www.ncbi.nlm.nih.gov/geo/query/acc.cgi?acc=GSE71729
GSE78229	49	microarray		27401251	https://www.ncbi.nlm.nih.gov/geo/query/acc.cgi?acc=GSE78229
GSE79668	51	microarray		27282075	https://www.ncbi.nlm.nih.gov/geo/query/acc.cgi?acc=GSE79668
GSE85916	79	microarray		31959763	https://www.ncbi.nlm.nih.gov/geo/query/acc.cgi?acc=GSE85916
TCGA-PAAD	176	RNA-seq	Validation set	28810144	https://xenabrowser.net/datapages/?cohort=GDC%20TCGA%20Pancreatic%20Cancer%20(PAAD)
PACA-AU	82	RNA-seq	Validation set	30877282	https://dcc.icgc.org/
PACA-CA	195	RNA-seq	Validation set	30877282	https://dcc.icgc.org/
GSE100797	21	microarray	Immune therapy validation	29170503	https://www.ncbi.nlm.nih.gov/geo/query/acc.cgi?acc=GSE100797
GSE115821	37	microarray	Immune therapy validation	30333558	https://www.ncbi.nlm.nih.gov/geo/query/acc.cgi?acc=GSE115821
GSE126044	16	microarray	Immune therapy validation	32879421	https://www.ncbi.nlm.nih.gov/geo/query/acc.cgi?acc=GSE126044
GSE136961	21	microarray	Immune therapy validation	31959763	https://www.ncbi.nlm.nih.gov/geo/query/acc.cgi?acc=GSE136961
GSE140901	24	microarray	Immune therapy validation	34414122	https://www.ncbi.nlm.nih.gov/geo/query/acc.cgi?acc=GSE140901
GSE35640	65	microarray	Immune therapy validation	23715562	https://www.ncbi.nlm.nih.gov/geo/query/acc.cgi?acc=GSE35640

## Sheet: Table S2
Table S2.Drug response-featured genes
5-fluorouracil	cisplatin	epirubicin	gemcitabine	irinotecan	olaparib	oxaliplatin
IQCD	ZC2HC1C	SH3BGRL2	CRLS1	RGS10	SAV1	S100A2
ARL4C	TTC12	NR4A2	ISG20	LANCL1	C15orf48	PLEKHA6
ZNF467	FUCA1	FOS	NTSR1	TRPC1	ISG20	ENDOD1
	IQGAP1	GPD2	TRIM21	NDUFAF2	GPR108	FOS
	THAP10		RER1	PARD6A	UGT8	TRAM1
			CUEDC1	IL4R	PRSS12	FCHO2
			CANT1		PLCG2	PLBD1
			FAM214B		SLC35A1	BACH1
			LTBP2		CGN
			CAB39		RARRES1
			CTR9
			IQCD
			RIPK4

## Sheet: Tabel S3
Table S3.Subtype-specific up-regulated genes
Subtype 1 (n = 228)	Subtype 2 (n=668)	Subtype 3 (n= 284)
ITGB4	FLI1	TMEM97
JUP	RAP2A	GATM
PLEC	CLIC4	TCEA3
MROH6	ARHGAP31	ALKAL2
TRAF4	RECK	GSTA2
ALS2CL	ZEB2	SLC17A4
PCDH1	SAMSN1	F11
EPS8L1	GNG2	MNX1
PKP3	LRRC8C	CTNND2
INF2	ECM2	EPHX2
CRYBG2	MEF2C	COQ8A
KCNN4	CSGALNACT2	SLC4A4
SFN	GAS7	ANPEP
PITX1	DDR2	ERP27
FAM83H	OMD	SFRP5
RHBDF1	ASAP1	LGALS2
KRT16	UBE2E2	CA4
ITPR3	WIPF1	FBXO21
GIPC1	CELF2	CUZD1
BCAR1	ANKH	KLK1
S100A16	KCTD12	AUH
GJB3	MARCHF1	COA3
MYEOV	IL1R1	ACSS1
ARRDC1	CCN2	KCNJ16
TTLL12	ZNF521	FXYD2
NAPRT	RAB31	FXYD6-FXYD2
SIRT7	ZNF423	C2CD4B
NECTIN4	FYN	STXBP6
HK2	CYP1B1	PDZK1P1
SLC52A2	GFPT2	CYP4V2
IL1RN	DOCK2	PRSS3
UNC93B1	MAP3K8	IL22RA1
PRSS8	PTPRC	PDZK1
GALE	LPAR1	HPN
CELSR1	NR3C1	PROX1
STX1A	BNC2	GSTA1
RUSC1	PDE1A	VEPH1
SDC1	MEOX2	CPA2
TMEM92	KLF12	UGT2A3
TLCD1	ARHGAP15	HSD17B8
KRT16P1	HEG1	CELA2B
RTEL1-TNFRSF6B	RHOQ	AMY1B
DUSP7	FGF7	AMY1C
ADAP1	EPB41L3	C11orf52
KRT16P3	LXN	PAK5
SLC4A11	DLC1	SERPINA6
TRIM29	PLXNC1	CYP39A1
SSH3	CALHM5	PAH
PLCB3	GGTA1	AMY1A
PLEK2	SRGN	AMBP
FXYD3	TFEC	TC2N
BAIAP2	RARRES1	ACSM3
PIAS3	TSHZ3	COMTD1
AGRN	GPR183	SLC37A4
C19orf33	DPYSL3	PKHD1
B3GNT3	EPS15	CLPS
TRIM47	EPB41L2	KIF12
SLPI	PPP3CB	CLDN3
B4GALNT3	SESN3	MAP3K21
MGAT4B	TMEM71	ADARB2
LEMD1	JAM3	TRPV6
LSR	NID2	GSTA5
S100A14	RAB23	ABCA5
ARHGAP32	ATP8B4	REG3G
RASSF7	MAP1B	ONECUT1
RBM42	NAV3	RDH12
ATG16L1	POGLUT2	SEC11C
SLCO4A1	CCN1	ABCC6
PRSS22	SEPTIN8	ZC2HC1C
TRIP10	CD302	SORBS2
SLC22A18AS	NEXN	SOWAHA
TUBA4A	CDH11	KIRREL2
BAIAP2L1	CD69	PLA2G1B
SERINC2	MNDA	CPEB3
GUK1	OLFML2B	CTTNBP2
PYGB	SLC9A9	PRSS1
FXYD5	LRRK2	INSR
S100A11	IGF1	ZNF189
COL7A1	FNBP1	APOBEC2
PADI1	LMCD1	CPA1
SMAD3	LY96	ANXA9
AHNAK2	ZFPM2	XBP1
COL17A1	BAG2	SMDT1
GSTP1	MSRB3	A1CF
PHLDA2	BMP2K	MAGI1
XDH	S1PR1	FGFR3
MFSD2A	ZFHX4	RNF186
SMG5	CRISPLD1	FAM47E
ARFRP1	CCN4	GRB10
TAGLN2	CD93	DCAF11
SLC7A4	ZNF25	SERPINA5
PPL	FBLN2	REG3A
ACTN4	PIK3R1	FAM189A1
STYK1	ARID5B	MUC15
PRXL2B	CYTIP	LEFTY1
TNNI2	COPZ2	UGT2B17
CLIC3	TBCEL	PNLIP
LRRC8A	ST6GAL2	UGT2B15
CIAO2B	CALD1	EPB41L5
EPHA2	CYRIA	SMPDL3B
IGSF9	CPED1	C6
LAMA3	CNN3	KCNQ1
CSTB	EBF1	CTRB2
GJB4	MFSD1	CHRM3
FGFBP1	MPDZ	CTRB1
KRT17	TXLNB	NR3C2
CANT1	DAB2	PRDM16
HDAC1	PTPN22	BSPRY
ISG20	EVI2B	IDNK
MMEL1	FPR3	SERPINA4
CEP170B	TAGAP	SEMA6A
GFUS	CILP	CELA3B
TMEM171	ADGRD1	NR0B2
CLDN4	RBMS1P1	HS6ST1
KLK6	TGFB3	CELA3A
NPAS2	CDC42EP3	ERICH5
FAM110A	MS4A6A	CPB1
FBXL6	TIMP3	SIRT4
ENO2	ITGB2	PPP1R1B
HMOX2	CHSY3	KLKB1
ADAM8	CXCR4	RBP1
MET	EDIL3	CFAP221
LRP5	SEMA3C	NRTN
CTTN	LCP1	GIPC2
CBLC	ANXA6	KLHDC9
CDR2L	TLR4	RIC3
MBOAT2	CEP170	HSPB2-C11orf52
GJB5	TRAT1	ADORA1
AK4	COL15A1	FAIM
ENSG00000256514	MMP2	ASRGL1
GUCY1B2	EGR2	DDTL
RHOC	PLCL1	CLUL1
BCL2L1	NCF4	REG1B
MUC4	COL14A1	ALDH1A1
DPP3	PAQR3	CFTR
ORMDL2	SMAP2	DDT
SEPTIN9	HGF	FRAS1
SMOX	TMEM200A	RAB17
LIF	CD37	ZNF704
BIK	CD163	PLD1
KRT8P41	PALLD	IQGAP2
TSPAN17	GIMAP4	USP44
WFDC2	LCP2	EXOC6
CMTM1	MMD	ECHDC3
CACNB1	A2M	HIP1R
LFNG	MFAP4	PPP1R9A
TNFRSF12A	FAM171B	ZNF433
SCRIB	ADAM22	HABP2
MDFI	L3MBTL3	EPB41L4A-AS1
SMG7	NCAM2	KCNJ15
CDA	LOX	IL17RB
PSCA	SELL	HHEX
CAPN1	NFATC1	VTCN1
IFNE	RGS18	AGFG2
WNT10A	BOC	RALYL
NMU	KCNK2	ATP13A4
FERMT1	PLEKHO1	RAP1GAP
IQCE	IGFBP4	BEGAIN
EGLN3	ANTXR1	CITED4
RNPEPL1	GAPT	PALS2
CARD11	KLHL5	ENAM
BLVRB	ENPEP	ACAA1
SYT8	TRPS1	MBOAT4
NTF4	C1orf162	SLC44A3
PTTG1IP	PLPP3	OARD1
CLIC1	PCDH18	RNF182
RPS6KA4	CPXM2	GGT3P
CKLF	TEK	DYNLRB2
PI3	CEP170P1	LRRC75B
TTLL4	FAM168A	SLAIN1
EFNA4	BICD2	LYPD6
TMEM141	TNFSF4	TMEM25
ID1	CTHRC1	ABHD12
GET4	PXK	NR1H4
GDPD3	FRMD6	MFSD6L
PPP2R2C	GLIPR2	DDC
DNAJA4	FOLR2	IL20RA
EFNA1	ISM1	IGSF11
SUN1	ERG	GGT1
NOL4L	COL24A1	GGT2
TRADD	GNG11	KCTD16
GNA15	BEND6	ST8SIA3
NOP10	CHST11	FAM171A1
CAMK2N1	TBC1D9	UGT2B7
BEAN1	HCK	CLDN10
KRT6A	PIK3CG	FAM110C
OVOL1	BST1	GGTLC2
TNIP1	COL5A2	TFPI2
KRT8	VEGFC	CRYZ
RANGAP1	TRGC1	KASH5
PYCARD	MEDAG	PDX1
TBC1D2	FGF7P6	KCNK5
B4GALT5	THBD	DSCAML1
SLC9A3R2	TRAF3IP3	PEBP1
EFNA5	PLPP1	SCN9A
TSPO	PTGER3	CRISP2
PRR5-ARHGAP8	ELOVL5	GLIS3
GALNT5	NAGA	ZDHHC2
SRCAP	RGS1	DNMT3B
SDC4	PPT1	ADRA2A
NDRG1	LTBP2	GHRL
PLAUR	GBP1	HDAC11
S100A3	PLXND1	SLC5A9
SH3BGRL3	CH25H	AHCYL1
WFDC3	MPEG1	EIF4BP6
CDC42BPB	IL6ST	GRAMD1C
UBALD2	SLA	UGT2B11
S100A10	CXCL12	TUSC3
DNTTIP1	FYB1	PTP4A1
APH1A	DNM3	ADGRA3
TBL3	COL4A1	PDGFD
ZBED2	IL7R	CASR
COX8A	STX11	TMEM37
CNNM4	FZD7	RAP1GAP2
UGT1A1	C11orf96	STX18
ADGRF4	FNDC1	C17orf97
SERPINB4	GADD45A	EFCAB6
CALR	LATS2	ACADS
PLXNB2	P2RY14	UNC5CL
IL20RB	RIC1	GLRB
FRMD5	LRP1	TMEM205
FUT5	RSPO3	C9orf129
DUOXA2	CNPY4	CFAP91
ITGB6	SELP	WLS
ETHE1	TNFAIP6	NOMO1
ADORA2B	LAPTM5	TDRD6
KRT6C	MDFIC	TRAM1L1
SEMA7A	EVI2A	ISYNA1
	WASF1	SLC25A21
	EDNRA	NME5
	CALHM2	PATZ1
	GAS1	STOX2
	LY75-CD302	NSUN7
	TRPC6	SLC38A11
	GASK1A	SWT1
	WDR7	GC
	POSTN	NTN4
	SERPINE1	SSTR1
	ITGA9	RIC8B
	RASGRF2	REG1A
	PRR16	ZMYND12
	MS4A7	DNAH12
	ITGBL1	SLC28A3
	UVRAG	TENT5C
	LOXL1	PACSIN2
	BTN3A3	C4BPA
	HLA-DPA1	CFAP70
	RANBP9	IGFALS
	ABCA1	DZIP1
	JAK2	SMIM4
	PARP15	DUSP16
	SHISA3	LIPC
	TNFAIP3	TMEM42
	OGN	SATB1
	APBB2	RBM11
	RCSD1	DOK7
	APBB1IP	KCTD6
	MCL1	SERPINA3
	COL6A2	DNAJC12
	FAM102B	ALAD
	PXDN	PALM3
	CRIM1	PCDHB5
	ZCCHC24	TEX9
	RASGRP2	FAM13A
	ADPRH	C1orf115
	ZYX	PLEKHB1
	HTRA1	SHTN1
	SDC2	PTP4A1P7
	TRAF1	MYBBP1A
	TPST1	NIPAL2
	RGL1	ACSM1
	STON1-GTF2A1L	UNC119B
	ISCU	ACOX3
	PCOLCE	LZTS3
	ENOX1	TAPT1
	CAMK4	AQP11
	DDX5	DACT2
	CMAHP	CCDC103
	RILPL2	CHST4
	KLF9	FAM187A
	COL8A1	CLYBL
	GIMAP8	MPPED2
	IL33	PHYHD1
	ABI3BP	FOLR1
	PODN
	DCHS1
	PTGS1
	MN1
	CSF1R
	FN1
	FBLN5
	CYTH3
	NIN
	LAP3
	CSRNP2
	CPZ
	HCFC2
	CD52
	ALDH1A3
	EID1
	PLEKHO2
	CYP7B1
	ARHGAP20
	SH3PXD2B
	SELE
	SNAI1
	FAM13C
	JAZF1
	HECTD2
	IL18R1
	CD2
	SMIM3
	MRC2
	FGF14
	P4HA3
	NOTCH2
	DCLK2
	BASP1
	FAM20A
	EBF2
	PLPPR4
	CYYR1
	THEMIS2
	CMKLR1
	RAI14
	CEP85L
	CCDC102B
	PPP3CC
	NLRC4
	ADGRA2
	COL8A2
	RSU1
	DUSP1
	STX12
	CPVL
	MOXD1
	TSPAN11
	SEPTIN4
	MRTFA
	PSAP
	CREM
	HSD11B1
	KLRB1
	CLIP3
	CCR2
	ARHGAP30
	GIMAP2
	BHLHE22
	PDZRN3
	EMCN
	GZMK
	FRZB
	NR2F2
	FAM110B
	NFKBIA
	ARHGAP9
	HMCN1
	GUCY1B1
	TENM4
	TNFAIP8L2
	CORO1A
	LPL
	TDO2
	PZP
	CST7
	GTF2A1L
	CBLN4
	LRRC70
	ID3
	GPX7
	NOX4
	EHD3
	NCF2
	CDH5
	ALOX5AP
	GIMAP7
	ROR2
	SORCS2
	EDNRB
	PTPN1
	DKK3
	DCLK1
	ENG
	ST6GALNAC5
	PID1
	C3AR1
	COL5A1
	SIGLEC1
	PELO
	PXDC1
	SMAD7
	SESN1
	GIMAP5
	RUNX2
	MAP1A
	HECW2
	IRF8
	C1QC
	RNASE2
	FCGR2B
	PTGER2
	ADAM12
	FLVCR2
	NRP1
	PLSCR3
	MCTP1
	SLC25A12
	CMTM3
	RAB3IL1
	PITPNA
	NDN
	RAMP2
	ADAMTS1
	TGFB1
	FZD4
	NGFR
	FCGR3B
	ANKRD50
	ADAP2
	TBC1D1
	RCN3
	TRAK2
	TPP1
	RNF166
	TM6SF1
	SEMA5A
	XYLT1
	CLMP
	IL17D
	GPCPD1
	LIPA
	CLEC1A
	RGS7BP
	FOXO1
	GIMAP6
	DOK6
	RNF180
	RAB32
	CD83
	HLX
	MAML2
	NFIL3
	PCDHB7
	UTRN
	TNFSF12
	KIT
	IL2RA
	EPC2
	TSC22D2
	TNS2
	WDFY4
	FAM124B
	CCR5
	SAMD3
	IL16
	ATP2B1
	DKK2
	NR4A3
	GPR171
	TAGLN
	INHBA
	DPEP2
	DACT1
	CXCL13
	LSAMP
	CZIB
	PRG4
	MS4A2
	PALMD
	IL10RA
	FBXL7
	CSGALNACT1
	MEX3B
	ENPP2
	MAF
	CD1C
	CD3D
	CCL8
	UCP2
	JAML
	DIO2
	CCR7
	KBTBD8
	TUBB6
	SNED1
	TMEM43
	SLFN12
	TIGIT
	AMOTL2
	SLAMF8
	HDC
	NIPSNAP3B
	CCL2
	MAMDC2
	CCL19
	LGI2
	SLAMF1
	BCL6B
	NPC2
	APOD
	CAVIN2
	TMEFF1
	MSANTD3-TMEFF1
	PAM
	MMRN1
	KLRG1
	LOXL3
	EMILIN1
	P2RY12
	CHST15
	CLECL1
	NCOA1
	MYCT1
	CD81
	CD14
	LRRC17
	CDO1
	PPFIA2
	CLEC5A
	JAKMIP2
	RCBTB2
	EGR1
	PANX1
	MS4A14
	NME8
	MAP3K7CL
	LY86
	GPC6
	SULF2
	CD48
	RNASEK-C17orf49
	TLL1
	FHL5
	RBMS1
	PBX3
	GSDME
	LILRB1
	L3HYPDH
	STAT4
	RAB11FIP2
	ADCY3
	TRPV2
	KCND2
	FCER1A
	MAN1A1
	PI4K2A
	PIM1
	TMTC3
	ITPRIP
	CXCR6
	CD247
	FDCSP
	HOXA2
	DPT
	SCN7A
	ZFP36
	TMIGD3
	CPXM1
	C1QA
	ADAMTS6
	TRIO
	FGF10
	PARVG
	CCL11
	MERTK
	CLDND1
	FZD1
	CDK2AP1
	S100B
	RAB34
	CPQ
	PEPD
	CHST1
	NUAK1
	THSD7A
	TRIL
	PNOC
	SEMA3A
	ADARB1
	DOK3
	FGF7P3
	SCUBE2
	CFD
	RPA2
	TUBA1A
	GNA12
	HABP4
	GPX3
	P2RY13
	PLA2G2A
	ZNF436
	ANGPTL2
	ECRG4
	ACKR1
	HTR2B
	SIGLEC9
	CD300C
	BCL2A1
	NREP
	CCN3
	DUSP22
	CALU
	SFRP1
	CTDSP2
	BTLA
	MDGA1
	TMEM45A
	RGS4
	SLC15A3
	RASAL3
	PLA2G7
	PDGFRL
	PDCD1LG2
	LGALS1
	CUL1
	TGFBR1
	FMO2
	GBP5
	NEDD4
	CREB3L2
	ESAM
	PDGFC
	RGS16
	MMP19
	SLC31A2
	NOD1
	HLA-DQB2
	SNAI2
	ARID5A
	GAB2
	BCL2
	EPHA3
	EOMES
	MAP3K3
	HOXB2
	PIEZO2
	RHOJ
	SDCBP
	EID3
	OTULINL
	RBFOX2
	TENM3
	C7orf31
	TMEM109
	GLDN
	INPP4A
	BACH2
	MEOX1
	TLR1
	MYO9B
	ADAMTS18
	IRAG1
	CCL13
	WASF3
	LHFPL2
	SLIT3
	PRMT2
	CDH13
	LRRC15
	HLA-DQA2
	RFX5
	STK17A
	PCNX1
	TNFSF13B
	GLI2
	PTGFR
	PLCL2
	GLI1
